# Supplementary material for: A Systematic Review and Meta-Analysis of MIP-1α and MIP-1β Chemokines in Malaria in Relation to Disease Severity
Source: Medicina (Kaunas). 2025 Apr 6;61(4):676. doi: 10.3390/medicina61040676 (PMC12028554; doi:10.3390/medicina61040676)
Supplement: Supplementary file 1 [file medicina-61-00676-s001.zip]

Archive with 5 entries (4 files):
- medicina-3525769-supplementary/
- medicina-3525769-supplementary/Table S1. Search terms.pdf
- medicina-3525769-supplementary/Table S2. Details of the included studies.xlsx
- medicina-3525769-supplementary/Table S3. Quality of included studies_SK_MK.xls
- medicina-3525769-supplementary/Table S4. Subgroup analysis.pdf
