# Supplementary material for: A Systematic Review and Meta-Analysis of MIP-1α and MIP-1β Chemokines in Malaria in Relation to Disease Severity
Source: Medicina (Kaunas). 2025 Apr 6;61(4):676. doi: 10.3390/medicina61040676 (PMC12028554; doi:10.3390/medicina61040676)
Supplement: Supplementary file 1 [file medicina-61-00676-s001.zip › medicina-3525769-supplementary/Table S2. Details of the included studies.xlsx]

## Sheet: Sheet1
Table S2. Details of included studies
No.	Authors	Study design	Study location (Year)	Publication year	Participants (number)	Type of malaria (i.e., uncomplicated, severe)	Number of participants	Plasmodium spp.	Mean age	Age range (years)	Qualitative data of MIP-1	MIP-1 (mean±SD or median±IQR, pg/mL)	Parasite density	Method for malaria detection	Method for MIP-1 detection	Method for MIP-1 detection	Blood samples for MIP-1 detection
1	Abrams et al., 2003	Cross-sectional study	Malawi (1998-2000)	2003	Pregnant women (537)	Not specified	537	P. falciparum	Not specified	Pregnant women	MIP-1α: A significantly higher MIP-1α levels was observed in malaria infected compared to uninfected individuals. MIP-1β: A significantly higher MIP-1β levels was observed in malaria infected compared to uninfected individuals	MIP-1α: Malaria infected (93): 2.00 (1.47–2.74), Uninfected (179): 1.35 (0.83–1.75); MIP-1β: Malaria infected (87): 2.31 (2.08–2.87), Uninfected (158): 2.06 (1.91–2.28)	Not specified	Microscopic method	ELISA (Quantikine sandwich ELISA kits, R&D Systems, Abingdon, Oxon, U.K.)	ELISA	Plasma
2	Armah et al., 2007	Case-control study	Ghana (2005)	2007	Cerebral malaria (9), severe malarial anemia (5), non-malaria deaths/non-malarial controls (5)	Severe malaria	19	P. falciparum	Cerebral malaria (9): 61.2±3.1 months, severe malarial anemia (5): 14.6±1.2 months, non-malaria deaths/non-malarial controls (5): 79.0 ±4.3 months	Children	Blood samples: MIP-1α: No difference in MIP-1α levels between cerebral malaria, severe malarial anemia, and non-malarial controls. MIP-1β: No difference in MIP-1β levels between cerebral malaria, severe malarial anemia, and non-malarial controls. CSF samples: MIP-1α: No difference in MIP-1α levels between cerebral malaria, severe malarial anemia, and non-malarial controls. MIP-1β: A significantly…	Not specified	Cerebral malaria (9): 51,604±9,468, severe malarial anemia (5): 195,003±23,613, non-malaria deaths/non-malarial controls (5): 0	Microscopic method	Commercially available multiplex colorimetric beadbased cytokine immunoassay coupled with the Luminex™ system (Austin, TX) and human-specific bead sets (BioRad, San Diego, CA)	Bead-based assay	Serum
3	Ataíde et al., 2015	Cross-sectional study	Brazil (2012-2013)	2015	Pregnant women (137): infected (45), uninfected (92)	Not specified	137	P. falciparum, P. vivax	Pregnant women (137): infected (45): 18.5±2.7, uninfected (92): 19.7±4.2	Pregnant women	A significantly higher MIP-1α levels was observed in curent malaria infected compared to uninfected individuals.	Pregnant women (137): infected (42): 2.11 [1.40, 8.47], uninfected (12): 1.4 [1.40, 1.40]	Not specified	Microscopic method/PCR	Commercially available Millipore kit HCYTOMAG-60K-07 (IL-1β, IL-10, IL-6, IL-8, MIP-1α, TNF-α, Luminex technology)	Bead-based assay	Plasma
4	Awandare et al., 2006	Cross-sectional study	Ghana (2000-2001)	2006	Children (1–10 years old) with acute malaria: Severe malaria without respiratory distress (38), Severe malaria with respiratory distress (18), uncomplicated malaria (24)	Severe malaria/uncomplicated malaria	100	P. falciparum	Severe malaria without respiratory distress (38): 4.0 (2.4–7.0), Severe malaria with respiratory distress (18): 3.0 (2.0–5.0), uncomplicated malaria (24): 4.0 (2.4–7.5)	Children	MIP-1α: A significantly lower MIP-1α levels was observed in cerebral malaria compared to uncomplicated malaria cases. No difference in MIP-1α between uncomplicated malaria and healthy controls. No difference in MIP-1α between severe malarial anemia and uncomplicated malaria cases. No difference in MIP-1α between cerebral malaria and healthy controls. MIP-1β: No difference in MIP-1β between cerebr…	MIP-1α: Cerebral malaria (15): 60 (44–99), Severe malarial anemia (21): 105 (49–178), uncomplicated malaria (24): 115 (58–252), healthy controls (19): 58 (26–173); MIP-1β: Cerebral malaria (15): 235 (105–615), Severe malarial anemia (21): 220 (64–415), uncomplicated malaria (24): 273 (147–600), healthy controls (19): 99 (60–137)	Severe malaria without respiratory distress (38): 88,796 (33,600–163,134), Severe malaria with respiratory distress (18): 138,904 (18,942–306,472) , uncomplicated malaria (24): 100,793 (31,824–110,124)	Microscopic method	Quantikine ELISA assays (D1000, DTA50, D8050, DMA00, and DMB00; R & D Systems)	ELISA	Plasma
5	Berg et al., 2014	Cross-sectional study	Mozambique (2011-2012)	2014	Patients with malaria (131), healthy controls (56)	Severe malaria/uncomplicated malaria	187	P. falciparum (131), mixed P. falciparum/P. vivax infections (1), mixed P. falciparum/P. malariae infections	Patients with malaria (131): 38 (range 18–79 years), healthy controls (56): 26 (range 18–56 years)	Adults (>18 years)	MIP-1α: 1. No difference in MIP-1α between malaria patients and healthy controls. 2. No difference in MIP-1α between severe malaria and uncomplicated malaria patients. MIP-1β: 1. A significantly higher MIP-1β levels was observed in malaria patients compared to healthy controls. 2. A significantly higher MIP-1β levels was observed in severe malaria compared to uncomplicated malaria patients.	Patients with malaria (129): MIP-1α: 7 (4-11), MIP-1β: 125 (69-276); Healthy controls (52): MIP-1α: 5 (3-13), MIP-1β: 29 (21-44); Severe malaria (84): MIP-1α: 7 (5-14), MIP-1β: 130 (86-347); Uncomplicated malaria (45): MIP-1α: 6 (3-9), MIP-1β: 107 (51-207)	Not specified	Microscopic method/RDT/PCR	Multiplex cytokine assay (Bio-Plex Human Cytokine 27-Plex Panel; Bio-Rad Laboratories Inc., Hercules, CA, USA)	Bead-based assay	Plasma
6	Burgmann et al., 1995	Cohort study	Thailand	1995	Patients with severe malaria (20), healthy controls (15)	Severe malaria	35	P. falciparum	Not specified	Adults (15-65 years)	MIP-1α at admission was higher than healthy controls (the significant difference between groups is unclear)	MIP-1α at admission: Ssevere malaria: 120 pg/ml, healthy controls: 26 pg/ml	169611±250007	Microscopic method	ELISA (Quantikine, R&D Systems)	ELISA	Serum
7	Chaisavaneeyakorn et al., 2003	Case-control study	Kenya	2003	Pregnant women (98): HIV(-)-PM(-) n = 32; HIV(-)-PM(+) n = 22; HIV(+)-PM(-) n = 32; HIV(+)-PM(+) n = 12	Uncomplicated malaria	98	P. falciparum	Not specified	Pregnant women	MIP-1α: No significant difference in MIP-1α between HIV negative PM negative and HIV negative PM positive; MIP-1β: 1. No significant difference in MIP-1β between HIV negative PM negative and HIV negative PM positive (P = 0.05).	Not specified	The geometric mean (interquartile range [IQR]); HIV-negative/PM-positive : 600 (100-3200); HIV-positive/PM-positive 2000 (1900-30000) per ul	Microscopic method	ELISA (R&D Systems Inc. (Minneapolis, Minn.)	ELISA	Plasma
8	Cox-Singh et al., 2011	Case-control study	Malaysia (2006-2009)	2011	P. knowlesi (94), P. vivax (20), P. falciparum (22)	Severe malaria/uncomplicated malaria	136	P. knowlesi, P. vivax, P. falciparum	Not specified	Adults	MIP-1β: 1. Patients with P. knowlesi malaria had significantly lower MIP-1β levels compared with those infected with P. falciparum. 2. There was no difference in MIP-1β between P. knowlesi and P. vivax malaria. 3. There was no significant difference between the P. vivax and P. falciparum groups	MIP-1β: P. knowlesi: Uncomplicated (85): 105.48 (70.46–148.65), Complicated (9): 183.51 (86.27–426.4); P. vivax (20): 144.55 (73.58–1041.34); P. falciparum: Uncomplicated (17): 410.16 (155.81- 632.76), Complicated (5): 117.24 (81.78–948.61)	Uncomplicated P. knowlesi group (median 1,030; IQR 337–3,141); uncomplicated P. falciparum infections (median 23,142; IQR 8,254–59,367); complicated P. knowlesi: (median 21,715; IQR 4,298–148,326 (parasites/µL)	Microscopic method/PCR	FluorokineH MAP MultiAnalyte profiling ELISA for LUMINEX Technology (R&D Systems, Inc.) with Bio-Rad Bio-Plex System (Bio-Rad Laboratories Inc.)	ELISA	Serum (plasma in 4 patients)
9	Dieye et al., 2016	Cohort study	Sénégal (2012-2014)	2016	Non-cerebral malaria patients (17), cerebral malaria patients (27): (18 survivors, 9 died), control individuals (18)	Severe malaria/uncomplicated malaria	62	P. falciparum	Non-cerebral malaria patients (17): 18 (5-74), cerebral malaria patients (27): 26 (15-80), control individuals (18): 28.5 (23-57)	Adults	1. MIP-1α and MIP-1β levels were significantly higher in malaria patients (non-cerebral and/or cerebral malaria) than in control individuals. 2. MIP-1α and MIP-1β levels were significantly lower in the survivors compared to cerebral malaria patients who died.	Not specified	Non-cerebral malaria patients (17): 520 (IQR 2552), cerebral malaria patients (27): 1452 (IQR 9981)	Microscopic method	Milliplex MAP kit for human cytokine/ chemokine magnetic bead panel (catalogue # HCYTMAG-60K-PX29; EMD Millipore Corporation, Billerica, MA, USA)	Bead-based assay	Serum
10	Dobaño et al., 2020	Cohort study	Brazil, Colombia, Guatemala, India, Papua New Guinea (2008-2012)	2020	P.vivax infected (54) and uninfected pregnant women (247)	Not specified	301	P. vivax	Brazil: 23.3±6.0, Colombia: 22.3±5.8, Guatemala: 25.0±7.7, India: 23.5±3.5, Papua New Guinea: 25.5± 5.7	Pregnant women	MIP-1β levels were significantly higher in P. vivax–infected pregnant women than uninfected women (at recruitment)	Not specified	Not specified	Microscopic method/PCR	Cytokine Magnetic 30-Plex Panel (Invitrogen, Madrid, Spain)	Bead-based assay	Plasma
11	Frimpong et al., 2022	Case-control study	Ghana	2022	Children (76): clinical malaria with no sepsis (33), non-malaria febrile control (20), non-malaria sepsis (23)	Symptomatic malaria	76	P. falciparum	Children (76): clinical malaria with no sepsis (33): 3.5 (2-5.75), non-malaria febrile control (20): 3.0 (1.28-4.0), non-malaria sepsis (23): 2.0 (1.0-4.25)	Children	MIP-1α: MIP-1α and MIP-1β levels were higher in malaria than febrile control (the significant diffrence was not shown by authors).	Not specified	Children (76): clinical malaria with no sepsis (33): 94494.87	Microscopic method/RDT	Human Cytokine Magnetic 25-Plex Panel (Thermo Fisher Scientific Corporation, United States)	Bead-based assay	Plasma
12	Herbert et al., 2015	Case-control study	India (2008-2010)	2015	Cerebral malaria (42), cerebral malaria patients with multiple organ dysfunction (41), severe non cerebral malaria (53), multiple organ dysfunction (9), uncomplicated malaria (37), severe sepsis patients (10), viral encephalitis patients (9), healthy subjects (21)	Severe malaria/uncomplicated malaria	222	P. falciparum	Cerebral malaria (42): 28 (15–65), cerebral malaria patients with multiple organ dysfunction (41): 35 (15–70), severe non cerebral malaria (53): 34 (15–65), multiple organ dysfunction (9): 28 (16–55), uncomplicated malaria (37): 28 (15–62), severe sepsis patients (10): 39 (24–70), viral encephalitis patients (9): 35 (13–72), healthy subjects (21): 29 (17–52)	13-72	MIP-1α: 1. A significantly higher MIP-1α was observed in malaria patients compared to endemic controls. 2. No difference in MIP-1α between severe non-cerebral malaria/multiorgan dysfunction and mild malaria. 3. No difference in MIP-1α between cerebral malaria/cerebral malaria with multiorgan dysfunction and mild malaria. 4. No difference in MIP-1α between severe non-cerebral malaria and multiorga…	MIP-1α: Cerebral malaria+cerebral malaria with multiorgan dysfunction: 53.58 [30.18 ; 168.54], mild malaria: 92.42 [29.71 ; 1251.47]; SNCM + MOD: 79.84 [26.42; 1071.65]; CM + CM-MOD: 53.58 [30.18; 168.54]; MOD: 240.41 [54.49; 1619.08]; CM-MOD: 53.33 [35.93; 122.69]	Not specified	Microscopic method/RDT/PCR	Luminex multianalytic profiling (MILLIPLEX® MAP human cytokine/ chemokine—Premixed 26 Plex)	Bead-based assay	Plasma
13	Jain et al., 2008	Case-control study	India (2004-2006)	2008	Cerebral malaria survivors (48), cerebral malaria non-survivors (12), healthy controls (25), mild malaria (48)	Severe malaria/uncomplicated malaria	133	P. falciparum	Cerebral malaria survivors (48): 25 ± 19, cerebral malaria non-survivors (12): 20 ± 16, healthy controls (25): 22 ± 14, mild malaria (48): 19 ± 14	Children (< 18 yr) and adults (≥ 18 yr)	MIP-1α: No difference in MIP-1α between cerebral malaria (survivors or non-survivors), mild malaria, healthy controls. MIP-1β: 1. A significantly higher MIP-1β was observed in mild malaria than healthy controls. 2. A significantly higher MIP-1β was observed in cerebral malaria survivors than healthy controls. 3. No difference in MIP-1β between cerebral malaria non-survivors and healthy controls. …	Not specified	Cerebral malaria survivors (48): 4166 ± 650.9, cerebral malaria non-survivors (12): 1336 ± 386.2, mild malaria (48): 1594 ± 426.6	Microscopic method	A multiplex bead-based cytokine immunoassay (MMA) coupled with the Luminex™ system (Austin, TX) and human-specific bead sets (BioRad, San Diego, CA)	Bead-based assay	Plasma
14	John et al., 2006	Cohort study	Uganda	2006	Children with cerebral malaria (88), children with uncomplicated malaria (76), community controls (100)	Severe malaria/uncomplicated malaria	264	P. falciparum	Children with cerebral malaria (88): 6.1±2.5, children with uncomplicated malaria (76): 7.1±2.4, community controls (100): 7.7±2.1	4–12 years	MIP-1α: 1. A significantly higher MIP-1α in cerebral malaria than in community controls. 2. No difference in MIP-1α between cerebral malaria and uncomplicated malaria. MIP-1β: A significantly higher MIP-1β in cerebral malaria than in community controls. 2.No difference in MIP-1β between cerebral malaria and uncomplicated malaria.	Not specified	Children with cerebral malaria (88): 39,790 (143–560), children with uncomplicated malaria (76): 54,840 (118–220)	Microscopic method	Colorimetric bead assay using the Luminex system and human-specific bead sets (R&D Systems).	Bead-based assay	Serum
15	Obeng‑Aboagye et al., 2023	Case-control study	Ghana	2023	Children (57); severe malaria (27), uncomplicated malaria (10), non-malaria related fever (20)	Severe malaria/uncomplicated malaria	57	P. falciparum	Severe malaria (27): 1.5±2.1, uncomplicated malaria (10): 4.6 ±3.1, non-malaria related fever (20): 3.7±3.5	Children	1. A significantly higher MIP-1α/MIP-1β was observed in severe malaria than febrile controls. 2. No difference in MIP-1α/MIP-1β between uncomplicated malaria and febrile controls. 3. No difference in MIP-1α/MIP-1β between severe malaria and uncomplicated malaria.	Not specified	Severe malaria (27): 54,683 (29,706–162,776), uncomplicated malaria (10): 36,228 (15,671–116,416)	Microscopic method	A Human Cytokine Magnetic 25-Plex Panel (Thermo Fisher Scientific Corporation, United States of America)	Bead-based assay	Plasma
16	Ochiel et al., 2005	Cohort study	Gabon	2005	Severe malaria cases (10), mild malaria cases (10), healthy malaria-exposed subjects (23)	Severe malaria/uncomplicated malaria	43	P. falciparum	Severe malaria cases (10): 4.9 ±0.6, mild malaria cases (10): 5.1±0.5, healthy malaria-exposed subjects (23): 4.9±0.5	2 to 7 years	1. MIP-1α/MIP-1β levels were significantly higher in mild malaria/severe malaria compared to healthy controls. 2. MIP-1α/MIP-1β levels were higher in severe malaria than mild malaria (but not significantly different between groups)	Not specified	Severe malaria cases (10): 355,571±58,050, mild malaria cases (10): 52,899±10,437	Microscopic method	Quantitative enzyme-linked immunosorbent assay (Biosource International, Camarillo, CA)	ELISA	Plasma
17	Ong’echa et al., 2011	Case-control study	Kenya	2011	Uncomplicated malaria (31), non-SMA (37), SMA (80)	Severe malaria/uncomplicated malaria	148	P. falciparum	Uncomplicated malaria (31): 12.0 months (IQR 8), non-SMA (37): 9.0 (IQR 9), SMA (80): 8.0 (IQR 8)	Children (3 to 30 months)	No difference in MIP-1α/MIP-1β between severe malarial anemia, non-severe malarial anemia, and uncomplicated malaria	MIP-1α: Uncomplicated malaria (31): 114.0 (IQR 137.2), non-SMA (37): 146.2 (IQR 87.0), SMA (80): 103.3 (IQR 105.0). MIP-1β: Uncomplicated malaria (31): 411.7 (IQR 688.6), non-SMA (37): 343.7 (IQR 399.6), SMA (80): 404.3 (IQR 362.3)	Uncomplicated malaria (31): 48,354 (IQR 87,430), non-SMA (37): 22,615 (IQR 49,929), SMA (80): 26,166 (IQR 60,703)	Microscopic method	Human cytokine 25-plex antibody bead kit (BioSource International)	Bead-based assay	Plasma
18	Royo et al., 2023	Cohort study	Benin (2018)	2023	Children presenting with cerebral malaria (70) : survivors (50), died (20)	Severe malaria	70	P. falciparum	45.0 ± 12.1 months: Surviving children: 44.7± 12.1; Deceased children (20): 45.8± 12.3	2 and 6 years	No difference in MIP-1α/MIP-1β (CCL3/CCL4) between cerebral malaria patients who survived and those who died	Not specified	74,800 (12,425–421,278)	Microscopic method/PCR	The Human Premixed Multi-Analyte Kit (LXSAHM-17, R&D Systems, Lille, France)	Bead-based assay	Plasma
19	Suguitan et al., 2003	Cohort study	Cameroon (1996-2000)	2003	Pregnant women: Malaria positive (89), Malaria negative (83)	Not specified	172	P. falciparum	Malaria positive (89): 24.0±4.9, Malaria negative (83): 25.4±6.2	Pregnant women	No difference in MIP-1α/MIP-1β levels between infected individuals compared to uninfected individuals.	MIP-1α: Malaria positive (28): 66.5 (26.3–165.1), Malaria negative (12): 62.8 (20.6–100.0). MIP-1β: Malaria positive (28): 67.3 (49.4–375.1), Malaria negative (12): 71.7 (45.5–100.9)	Placenta: 0.076±0.154, Peripheral: 0.005±0.011	Microscopic method	ELISA (DuoSet ELISA Development System; R&D Systems)	ELISA	Plasma
20	Thuma et al., 2011	Cohort study	Zambia (2001-2005)	2011	Severe malarial anemia (72), cerebral malaria (28), uncomplicated malaria (66)	Severe malaria/uncomplicated malaria	166	P. falciparum	Uncomplicated malaria: 26 (18–36); severe malarial anemia: 22 ( 16–31); cerebral malaria 37 ( 26–43) months	Children (<6 years)	1. No difference in MIP-1α levels between severe malarial anemia, cerebral malaria, and uncomplicated malaria patients.	Detectable: Severe malarial anemia (56): 5 (8.9%), cerebral malaria (23): 0 (0%), uncomplicated malaria (56): 3 (5.4%)	Severe malarial anemia (70): 95000 (100–153000), cerebral malaria (27): 99000 (11000–302000), uncomplicated malaria (66): 147000 (26000–254000)	Microscopic method	Bead-based assay (Human Cytokine/ Chemokine Multiplex Immunoassay kits (LINCO Research))	Bead-based assay	Plasma
