# Supplementary material for: A Systematic Review and Meta-Analysis of MIP-1α and MIP-1β Chemokines in Malaria in Relation to Disease Severity
Source: Medicina (Kaunas). 2025 Apr 6;61(4):676. doi: 10.3390/medicina61040676 (PMC12028554; doi:10.3390/medicina61040676)
Supplement: Supplementary file 1 [file medicina-61-00676-s001.zip › medicina-3525769-supplementary/Table S3. Quality of included studies_SK_MK.xls]

## Sheet: All studies
Table S3. Methodological quality of the include studies
JBI critical appraisal checklist for analytical cross sectional studies
No.	Study	1. Were the criteria for inclusion in the sample clearly defined?	2. Were the study subjects and the setting described in detail?	3. Was the exposure measured in a valid and reliable way?	4. Were objective, standard criteria used for measurement of the condition?	5. Were confounding factors identified?	6. Were strategies to deal with confounding factors stated?	7. Were the outcomes measured in a valid and reliable way?	8. Was appropriate statistical analysis used?	Overall appraisal:
1	Abrams et al., 2003	Yes	Yes	Yes	Yes	Yes	Yes	Yes	Yes	Included
3	Ataíde et al., 2015	Yes	Yes	Yes	Yes	Yes	Yes	Yes	Yes	Included
4	Awandare et al., 2006	Yes	Yes	Yes	Yes	Yes	Unclear	Yes	Yes	Included
5	Berg et al., 2014	Yes	Yes	Yes	Yes	Yes	Yes	Yes	Yes	Included
JBI critical appraisal checklist for case control studies
	Study	1. Were the groups comparable other than the presence of disease in cases or the absence of disease in controls?	2. Were cases and controls matched appropriately?	3. Were the same criteria used for identification of cases and controls?	4. Was exposure measured in a standard, valid and reliable way?	5. Was exposure measured in the same way for cases and controls?	6. Were confounding factors identified?	7. Were strategies to deal with confounding factors stated?	8. Were outcomes assessed in a standard, valid and reliable way for cases and controls?	9. Was the exposure period of interest long enough to be meaningful?	10. Was appropriate statistical analysis used?	Overall appraisal:
2	Armah et al., 2007	Yes	Yes	Yes	Yes	Yes	Yes	Yes	Yes	Yes	Yes	Included
7	Chaisavaneeyakorn et al., 2003	Yes	Yes	Yes	Yes	Yes	Unclear	No	Yes	Yes	Yes	Included
8	Cox-Singh et al., 2011	Yes	Yes	Yes	Yes	Yes	Unclear	No	Yes	Yes	Yes	Included
11	Frimpong et al., 2022	Yes	Yes	Yes	Yes	Yes	Unclear	No	Yes	Yes	Yes	Included
12	Herbert et al., 2015	Yes	Yes	Yes	Yes	Yes	Yes	Yes	Yes	Yes	Yes	Included
13	Jain et al., 2008	Yes	Yes	Yes	Yes	Yes	Yes	Yes	Yes	Yes	Yes	Included
15	Obeng‑Aboagye et al., 2023	Yes	Yes	Yes	Yes	Yes	Unclear	No	Yes	Yes	Yes	Included
17	Ong’echa et al., 2011	Yes	Yes	Yes	Yes	Yes	Yes	Yes	Yes	Yes	Yes	Included
JBI critical appraisal checklist for cohort study
No.	Study	1. Were the two groups similar and recruited from the same population?	2. Were the exposures measured similarly to assign people to both exposed and unexposed groups?	3. Was the exposure measured in a valid and reliable way?	4. Were confounding factors identified?	5. Were strategies to deal with confounding factors stated?	6. Were the groups/participants free of the outcome at the start of the study (or at the moment of exposure)?	7. Were the outcomes measured in a valid and reliable way?	8. Was the follow up time reported and sufficient to be long enough for outcomes to occur?	9. Was follow up complete, and if not, were the reasons to loss to follow up described and explored?	10. Were strategies to address incomplete follow up utilized?	11. Was appropriate statistical analysis used?	Overall appraisal:
6	Burgmann et al., 1995	Yes	Yes	Yes	No	Unclear	Yes	Yes	Yes	Unclear	Unclear	Yes	Included
9	Dieye et al., 2016	Yes	Yes	Yes	Yes	Yes	Unclear	Unclear	Yes	Unclear	Unclear	Unclear	Included
10	Dobaño et al., 2020	Yes	Yes	Yes	Yes	Yes	Yes	Yes	Yes	No	Yes	Yes	Included
14	John et al., 2006	Yes	Yes	Yes	Yes	Yes	Yes	Yes	No	Unclear	Unclear	Yes	Included
16	Ochiel et al., 2005	Yes	Yes	Yes	Unclear	No	Yes	Yes	No	Unclear	No	Yes	Included
18	Royo et al., 2023	Yes	Yes	Yes	Yes	Yes	Yes	Yes	Yes	Yes	No	Yes	Included
19	Suguitan et al., 2003	Yes	Yes	Yes	Yes	No	Yes	Yes	Yes	Yes	No	Yes	Included
20	Thuma et al., 2011	Yes	Yes	Yes	Yes	Yes	Yes	Yes	No	Unclear	No	Yes	Included
